# Supplementary material for: Serum Axl predicts histology-based response to induction therapy and long-term renal outcome in lupus nephritis
Source: PLoS One. 2019 Feb 11;14(2):e0212068. doi: 10.1371/journal.pone.0212068 (PMC6370217; doi:10.1371/journal.pone.0212068)
Supplement: S2 File — The dataset may also be found at: https://figshare.com/articles/sAxl_in_LN_-_Dataset_xlsx/7504454 doi: 10.6084/m9.figshare.7504454 (XLSX) [file pone.0212068.s002.xlsx]

## Sheet: sAxl in LN - Dataset
LN vs HC	Gender	Age at first renal biopsy	SLE duration (years)	Time between assessments	Prednisone dose at Baseline (mg/day)	Prednisone dose Post-treatment (mg/day)	Induction treatment	DMARDs at Baseline	AMA at Baseline	AMA Post-treatment	ACEi/ARBs	ISNRPS_Baseline	Class III/IV vs V LN	Activity Index at Baseline	Activity Index - Post-treatment	Chronicity Index at Baseline	Chronicity Index Post-treatment	Crea at Baseline (μmol/L)	LM eGFR at Baseline	Crea Post-treatment (μmol/L)	LM eGFR post-treatment	Crea at 10 years (μmol/L)	LM eGFR at 10 years	Histological response	Clinical Response ACR	dU-albumin at Baseline	dU-albumin Post-treatment	Anti-C1q at Baseline	Anti-C1q Post-treatment	Anti-dsDNA at Baseline	Anti-dsDNA Post-treatment	C3 at Baseline	C3 Post-treatment	C4 at Baseline	C4 Post-treatment	SLEDAI at Baseline	SLEDAI Post-treatment	sAxl at Baseline (ng/mL)	sAxl Post-treatment (ng/mL)	Diabetes	Hypertension
LN	M	23.8	2.35	6.6	30	12.5	CYC	AZA	Yes	No	Yes	IV G A	Proliferative LN	4	5	0	2	104.44	74	87.5	87	97.5	79	NR	NR	2.8	1.9	11.1	12.7	70	61	0.34	0.61	0.1	0.17	25	17	53.6538	55.5759	0	1
LN	F	29.7	19.26	12.8	5	7.5	RTX	MMF	Yes	Yes	Yes	IV G A/C	Proliferative LN	6	3	1	2	74	84	66	93	999	999	PR	CR	0.6	0.02	999	36.2	67	133	0.73	0.67	0.015	0.015	20	6	37.1334	63.1551	0	1
LN	F	30.3	5.42	6.5	20	25	CYC	No	No	No	Yes	IV G A/C	Proliferative LN	13	4	3	3	88.44	71	80.91	78	74.5	81	PR	PR	1	0.4	12.2	16.8	200	24	0.51	0.8	0.11	0.14	22	10	53.0235	45.3356	0	0
LN	F	27.3	0.28	13.5	15	50	CYCRTX	No	No	Yes	Yes	V	Membranous LN	0	999	0	999	70	89	67	92	999	999		NR	5.4	3.8	80.8	29.3	69	600	0.77	0.62	0.17	0.08	19	13	52.6998	129.417	0	1
LN	F	58	3.95	10.3	7.5	7.5	RTX	MMF	No	No	Yes	V	Membranous LN	4	2	5	5	248	18	114	44	127	35	CR	PR	7.18	0.47	22.7	7.2	22	9	0.76	0.85	0.17	0.24	20	2	65.4063	52.5712	0	1
LN	F	41.3	0	7.5	10	12.5	CYC	No	No	No	Yes	IV G A/C	Proliferative LN	6	7	4	4	136.42	38	83.74	72	76	74	NR	PR	4.7	1.4	15.1	9.6	600	150	0.69	1.17	0.11	0.16	12	6	44.4246	47.3661	0	1
LN	F	39.5	1.43	6.4	30	12.5	MMF	No	Yes	Yes	Yes	III A, V	Proliferative LN	4	1	0	0	53	106	68	88	62	89	PR	CR	0.2	0.03	95.2	200	42	87	0.38	0.7	0.017	0.03	8	6	19.9432	32.6643	0	0
LN	F	35.3	0.12	5.5	60	15	CYC	No	No	No	Yes	IV G A/C	Proliferative LN	9	2	1	0	83.74	74	80.91	77	60.9	93	CR	PR	3.86	0.45	18	10.5	19	19	0.5	0.65	0.11	0.13	16	4	72.9161	62.0609	0	1
LN	F	25.9	7.1	7.3	20	20	CYC	MMF	Yes	Yes	No	III A	Proliferative LN	6	3	0	1	52	110	66	93	756	7	PR	CR	0.3	0.1	6.4	4	230	999	0.3	0.38	0.03	0.04	12	4	34.3028	44.7971	1	1
LN	M	57.9	31.36	10.9	20	12.5	AZA	No	No	No	Yes	V	Membranous LN	2	2	2	2	90	73	86	76	138	42	NR	NR	0.7	0.66	2.9	4.2	2.5	2.5	0.88	0.78	0.2	0.2	10	6	31.5834	45.3351	0	1
LN	F	51.8	2.43	7.8	2.5	10	CYC	No	Yes	Yes	Yes	III A, V	Proliferative LN	3	0	0	1	62	88	62	87	999	999	PR	CR	1.07	0.03	53.6	19.1	200	17	0.76	0.96	0.07	0.12	10	4	49.9096	45.9154	0	1
LN	F	34.2	0	10.7	20	5	CYC	MTX	No	No	No	III A	Proliferative LN	4	1	0	1	67.74	90	83	75	126.3	42	CR	PR	1.6	0.8	6.9	71.5	600	15	0.63	0.36	0.13	0.03	26	9	49.3752	70.2571	0	1
LN	F	32.3	9.24	7	20	15	MMF	MTX	No	No	No	III A	Proliferative LN	5	4	1	1	60	100	68	90	69	86	NR	PR	1.09	0.49	9.7	12.9	160	33	0.6	0.64	0.13	0.15	23	7	36.4726	38.2949	0	0
LN	F	27.6	1.3	6.4	30	7.5	CYC	AZA	Yes	Yes	Yes	IV S A/C	Proliferative LN	5	1	2	5	73	86	88	71	999	999	PR	PR	0.83	0.06	15	4.8	200	69	1.13	1.06	0.39	0.45	14	6	54.1472	57.7212	0	0
LN	F	22.3	6.83	13.1	0	5	CYC	No	No	No	Yes	IV G A	Proliferative LN	10	2	1	2	67.74	90	65.86	93	73	85	PR	NR	2.2	2.4	200	87.4	600	45	0.2	0.53	0.07	0.13	9	8	48.2012	41.0234	0	0
LN	M	50.1	0.29	9	15	7.5	MMF	No	No	No	Yes	V	Membranous LN	0	0	0	1	81	85	77	88	92	71	NR	NR	0.2	0.51	19.7	13.3	8	5	0.37	0.58	0.02	0.02	23	23	26.1636	48.1145	0	1
LN	F	19.4	2.47	8.5	5	15	CYC	AZA	No	No	Yes	III A/C, V	Proliferative LN	5	9	1	3	87.5	70	52	108	51.8	110	NR	NR	2.7	2.4	63.7	33.7	600	75	0.35	0.47	0.09	0.08	18	20	29.3308	41.3563	0	0
LN	F	21.8	8.74	6.8	7.5	15	CYC	AZA	Yes	Yes	Yes	IV G A/C	Proliferative LN	4	2	2	3	82.8	75	66.8	91	82	76	PR	PR	1.9	0.6	200	29.7	22	7	0.39	0.6	0.11	0.1	22	10	49.2492	53.1268	0	0
LN	M	18.8	0	11.6	0	15	CYC	No	No	No	Yes	IV G A	Proliferative LN	12	4	1	3	174.06	37	80.91	91	90	85	PR	NR	1.89	4.76	68.5	36.1	290	24	0.77	0.64	0.1	0.1	13	13	153.05	54.5971	0	1
LN	F	27	2.68	8.1	10	10	MMF	No	Yes	Yes	No	III A/C	Proliferative LN	5	2	5	0	53	109	61	99	76.7	80	CR	PR	0.8	0.3	47.1	17.7	600	110	0.66	0.64	0.13	0.13	18	4	56.7347	54.1033	0	0
LN	M	53.9	25.1	6.6	30	15	CYC	No	No	No	Yes	III A/C	Proliferative LN	7	7	2	4	84.68	80	114.78	59	705	8	NR	NR	0.7	0.5	16.5	7.3	600	150	0.5	1.08	0.11	0.05	10	8	47.6833	41.8481	1	1
LN	F	48.1	20.85	8.1	0	15	CYC	No	Yes	Yes	Yes	V	Membranous LN	0	0	1	0	77.15	75	77.15	75	71.5	75	NR	PR	2.5	0.9	2.5	2.9	20	12	0.88	1.41	0.18	0.27	10	10	35.9178	26.4237	0	1
LN	F	37.6	19.62	7.7	0	5	MMF	No	No	Yes	Yes	IV G A/C	Proliferative LN	5	1	4	1	49	112	60	98	999	999	PR	CR	0.4	0.02	62.3	41.4	15	2.5	0.75	0.75	0.05	0.1	12	2	43.1257	35.7032	0	1
LN	F	32.9	4.73	8.1	10	5	CYC	AZA	No	No	Yes	III A/C	Proliferative LN	6	5	6	8	79.03	79	81.85	76	63	92	NR	PR	0.7	0.3	51.1	21.9	8	2.5	0.88	0.93	0.23	0.28	10	4	31.0817	31.9533	0	0
LN	M	51.9	0.07	6.7	0	15	CYC	No	No	Yes	Yes	IV G A	Proliferative LN	3	1	0	1	57	106	63	99	999	999	PR	CR	999	0.04	69.1	38.2	55	29	0.29	0.49	0.02	0.015	28	4	63.7449	53.2041	0	0
LN	F	35	19.16	6.1	3.75	15	CYC	AZA	No	No	Yes	V	Membranous LN	4	1	5	7	162.77	31	107.26	56	110	51	PR	PR	2.5	0.5	53.6	11.4	57	10	999	999	999	999	10	6	72.9804	40.0378	0	0
LN	F	31.7	0.1	9.2	50	10	CYC	No	No	No	Yes	IV G A/C, V	Proliferative LN	8	1	4	5	98.79	62	111.02	54	147.4	33	CR	PR	3.2	0.5	7.7	11.1	13	11	0.38	0.83	0.13	0.18	20	2	110.485	47.3459	0	1
LN	M	33.5	12.19	6.7	0	20	CYC	No	Yes	No	Yes	IV G A/C	Proliferative LN	12	2	6	8	267.2	25	287.9	22	913	8	CR	PR	4.9	1	40.8	3.5	77	2.5	0.56	0.74	0.13	0.2	16	4	69.517	54.6021	0	1
LN	F	39.4	0	6.5	0	10	MMF	No	Yes	Yes	Yes	IV S A/C, V	Proliferative LN	4	1	1	2	83	74	75	81	999	999	PR	CR	1.8	0.03	5.1	3.9	39	8	0.73	1.15	0.03	0.15	12	2	38.3579	30.628	0	1
LN	F	24.2	7.33	7.3	0	5	CYC	AZA	No	No	Yes	IV S A/C	Proliferative LN	6	1	2	6	157.12	32	67.74	91	70	88	CR	CR	1.5	0.1	78.4	9.1	600	26	0.22	0.61	0.02	0.04	17	4	38.9111	29.7889	0	1
LN	F	26.1	0	8.3	20	7.5	MMF	No	No	No	Yes	III A/C	Proliferative LN	5	0	1	4	65.86	93	48	116	67	90	CR	CR	0.1	0.03	200	82.6	95	17	0.32	0.59	0.06	0.12	14	4	63.0831	40.8284	0	0
LN	F	21.2	0	9.6	40	10	MMF	No	No	Yes	Yes	IV G A	Proliferative LN	10	2	0	2	64	94	57	103	999	999	CR	PR	1.9	0.3	200	200	600	96	1.06	0.72	0.21	0.13	22	13	35.3355	20.7235	0	0
LN	F	25.5	5.59	5	0	10	CYC	No	No	No	Yes	IV G A, V	Proliferative LN	5	2	0	0	65.86	93	71.51	87	78	79	PR	CR	1.4	0.09	25.9	21.1	230	53	0.7	1.2	0.03	0.13	16	2	47.301	36.1863	0	0
LN	F	31.3	0	10.2	0	30	CYC	No	No	No	Yes	V	Membranous LN	4	1	0	0	74.33	94	70.56	88	84.9	71	PR	PR	6.5	1	89.6	86.3	15	8	999	999	999	999	16	8	44.1731	36.7221	1	1
LN	F	52.8	35.6	8.9	10	7.5	MMF	No	No	No	No	IV G A/C	Proliferative LN	6	1	5	2	52	98	45	107	37	109	PR	CR	1.2	0.1	23.5	6.6	290	74	0.71	1.05	0.05	0.12	24	4	36.9481	43.7018	0	0
LN	M	50.3	5.65	9.1	0	5	CYC	No	No	No	Yes	IV S A	Proliferative LN	6	1	1	2	92.2	76	75.27	89	999	999	CR	CR	8.4	0.2	5.8	5.3	9	10	0.83	1.31	0.17	0.28	6	2	42.8049	32.559	999	999
LN	F	29.4	0.58	8.4	10	7.5	RTX	CYC	No	No	Yes	IV S A	Proliferative LN	10	2	1	3	80	79	61	99	98	61	CR	CR	2.1	0.13	45.4	28.3	600	140	0.38	0.82	0.09	0.17	21	2	33.4418	54.8813	0	0
LN	F	25.1	7.65	7.7	60	7.5	CYC	No	No	No	Yes	IV S A	Proliferative LN	6	2	0	1	60.22	100	56.45	104	57.5	102	CR	NR	5	3.4	10.7	10.3	27	20	0.97	0.88	0.14	0.12	14	8	48.1294	31.4215	0	0
LN	F	43.3	12.94	7.7	2.5	7.5	RTX	No	No	No	Yes	V	Membranous LN	2	1	6	6	123	44	128	42	247.5	19	CR	PR	2.4	0.6	8.2	5.9	25	14	0.74	0.68	0.16	0.13	10	6	66.4827	55.1231	0	1
LN	F	19.9	1.68	15.6	10	10	CYC	MTX	No	No	No	III A	Proliferative LN	10	8	0	1	79.03	78	75.27	82	62.5	97	NR	NR	1.1	3.1	76.4	75.5	600	94	0.3	0.5	0.08	0.1	12	8	36.2238	59.2397	0	0
LN	F	24.3	3.42	7.5	10	10	CYC	AZA	Yes	Yes	No	III A/C	Proliferative LN	7	1	1	1	60.22	99	77.15	81	68	90	CR	CR	2.6	0.03	200	34.2	120	27	0.5	0.8	0.07	0.14	16	2	32.2606	27.0458	0	0
LN	F	19.5	5.66	6.9	5	15	CYC	AZA	No	No	Yes	III A, V	Proliferative LN	3	1	0	2	52	108	54	105	68	91	PR	PR	3.5	0.42	13.4	4.3	600	999	0.63	1.29	0.05	0.2	18	2	46.5001	34.5382	0	0
LN	F	34.8	15.69	7.2	50	12.5	CYC	No	No	No	No	IV G A	Proliferative LN	4	2	0	1	79.03	79	71.51	86	64.5	90	PR	PR	4.4	0.62	13	14.4	999	999	0.42	0.82	0.06	0.17	13	6	76.5416	58.5229	0	1
LN	F	18.8	0	7.7	0	15	CYC	No	Yes	Yes	Yes	IV G A, V	Proliferative LN	8	3	3	3	120.43	47	89.38	68	697	8	PR	PR	2.2	999	9.1	10.4	600	170	0.8	1.51	0.05	0.1	16	4	43.7081	43.5272	1	1
LN	F	20.2	1.16	6.5	5	15	CYC	No	No	No	Yes	III A	Proliferative LN	8	9	1	1	69.62	87	73.39	84	59.8	100	NR	NR	0.2	0.3	200	39	600	32	0.77	1.1	0.1	0.16	11	2	30.0982	19.1977	0	0
LN	F	33.4	6.36	7.9	5	10	RTX	AZA	Yes	Yes	Yes	III A/C, V	Proliferative LN	6	0	1	1	56	104	50	112	54.5	102	PR	CR	1.03	0.07	15.8	5.2	200	12	0.47	1.36	0.015	0.27	17	4	33.0208	27.3375	0	0
LN	F	25.2	1.68	6.5	15	15	CYC	MTX	No	No	Yes	IV G A	Proliferative LN	10	2	2	2	61.16	99	65.86	93	74	83	CR	CR	1.9	0.1	91.9	9.2	600	55	0.5	1.1	0.05	0.17	20	2	44.9363	19.419	0	1
LN	F	27.5	0.06	5.7	0	0	CYC	No	Yes	Yes	No	III A	Proliferative LN	1	0	0	1	106.32	57	77.15	81	96.5	63	CR	CR	0.08	0.02	55.7	5.8	93	2.5	0.44	0.55	0.05	0.08	13	2	47.2651	32.3092	0	1
LN	F	59.8	4.18	8	0	12.5	CYC	No	Yes	Yes	No	III A	Proliferative LN	5	1	2	1	63.98	80	52.69	92	999	999	CR	NR	0.5	1.4	200	36.6	170	46	0.2	0.55	0.02	0.08	18	8	30.468	21.0227	0	0
LN	F	32	13.44	7.4	10	30	CYC	No	No	No	No	IV G A, V	Proliferative LN	13	12	1	4	81.85	76	83.74	75	81	74	NR	NR	2.46	1.8	22	9	600	45	0.64	0.73	0.13	0.15	16	6	46.5014	45.2956	0	1
LN	F	39.8	18.39	8.9	20	10	CYC	No	No	No	No	IV S A/C	Proliferative LN	4	2	0	4	84.68	72	73.39	82	97	59	CR	CR	1.4	0.1	30.2	2.7	27	17	0.44	1.02	0.1	0.22	20	2	34.5907	29.0135	1	1
LN	F	54.7	14.93	8.6	7.5	25	MMF	AZA	No	No	Yes	V	Membranous LN	1	1	0	0	75	73	76	72	68	73	NR	NR	1.4	2.2	37.2	8.4	11	5	0.97	1.17	0.51	0.29	14	18	34.9778	43.2124	0	1
LN	F	23.4	0	7.8	0	10	RTX	No	No	No	Yes	V	Membranous LN	2	3	1	3	92	68	95	65	81	77	NR	CR	2.6	0.1	17.1	4.4	100	20	0.91	0.94	0.14	0.17	11	2	51.7749	30.8898	0	1
LN	F	21.8	0.03	7.6	0	20	CYC	No	No	No	Yes	IV G A	Proliferative LN	6	1	0	0	85.62	73	61.16	98	73.6	85	CR	CR	0.8	0.11	71.1	91.6	600	250	0.2	0.63	0.04	0.06	24	4	39.7728	37.852	0	0
LN	F	50	0.66	6.3	20	7.5	CYC	No	No	Yes	Yes	IV S A	Proliferative LN	8	0	0	0	69.62	81	73.39	77	71.6	73	CR	CR	0.038	0.004	50.8	10	600	16	0.3	1.15	0.11	0.26	15	2	44.4382	14.8539	0	1
LN	F	22.5	0	9.8	15	5	CYC	AZA	No	No	No	III A	Proliferative LN	11	1	0	2	70.56	87	62.1	97	47.3	116	CR	CR	0.4	0	200	28.8	600	13	0.2	0.4	0.07	0.1	15	6	42.9083	21.9721	0	0
LN	F	24.6	7.59	7	20	10	MMF	AZA	No	No	Yes	IV G A	Proliferative LN	5	1	0	0	96	65	74	84	75	83	PR	CR	4.8	0.03	200	16.7	170	21	0.38	1.2	0.04	0.17	22	4	65.0314	28.8128	0	1
LN	M	38.9	0	7.9	0	10	CYC	No	No	No	Yes	III A	Proliferative LN	5	1	0	0	72.45	98	81.85	90	79	87	PR	NR	1.3	1.6	16.8	4	110	14	0.43	0.89	0.02	0.06	17	8	38.4739	31.2592	0	1
LN	F	45.1	22.23	9.7	2.5	7.5	CYC	AZA	No	No	Yes	IV G A/C	Proliferative LN	2	1	3	4	150	32	95	61	999	999	CR	PR	5.9	1.2	12.3	7.9	25	15	0.31	0.74	0.04	0.24	12	6	92.9141	73.8855	1	1
LN	F	60.7	34.56	5.7	0	0	CYC	No	No	No	Yes	V	Membranous LN	2	1	4	6	43.28	103	37.63	109	999	999	PR	PR	0.6	0.3	47.2	39.7	11	11	999	999	999	999	12	4	70.9239	77.3341	1	0
LN	F	31.7	0	6.2	0	20	CYC	No	No	No	Yes	III A	Proliferative LN	7	1	0	1	121.37	47	98.79	62	999	999	CR	CR	1.44	0.06	55	6.4	36	7	0.83	0.86	0.23	0.21	14	2	67.9676	57.4243	0	0
LN	F	22.3	6.05	8.5	30	7.5	CYC	No	No	No	Yes	V	Membranous LN	5	2	2	3	64.92	93	64.92	94	95	65	PR	NR	4.3	3.6	7.9	89	38	94	999	0.38	999	0.09	10	10	58.8813	55.5096	0	0
LN	F	20.1	0.24	6.5	0	10	CYC	No	No	No	Yes	IV G A/C	Proliferative LN	9	2	0	1	68.68	88	53.63	106	85.2	74	CR	CR	0.4	0	200	45.8	600	120	0.44	0.99	0.08	0.13	21	0	59.3961	24.8462	0	1
LN	F	58.6	27.5	8	12.5	7.5	CYC	No	No	No	No	IV G A/C	Proliferative LN	5	2	3	1	100.67	52	101.61	51	73	67	CR	CR	0.6	0.2	17.7	5	50	7	0.85	1.38	0.24	0.3	9	4	56.634	44.1473	0	0
HC	F	47																																				18.9957	18.9957
HC	F	56																																				14.9485	14.9485
HC	F	44																																				7.38959	7.38959
HC	M	43																																				7.08471	7.08471
HC	F	19																																				12.8254	12.8254
HC	F	23																																				12.7207	12.7207
HC	M	29																																				14.4515	14.4515
HC	M	32																																				11.2962	11.2962
HC	F	21																																				13.7794	13.7794
HC	F	31																																				33.9529	33.9529
HC	F	40																																				28.8361	28.8361
HC	F	38																																				18.7808	18.7808
HC	F	39																																				29.9992	29.9992
HC	F	32																																				35.4089	35.4089
HC	F	27																																				28.7643	28.7643
HC	F	22																																				29.2327	29.2327
HC	F	25																																				32.3266	32.3266
HC	F	41																																				17.3755	17.3755
HC	F	36																																				20.231	20.231
HC	F	31																																				23.1305	23.1305
